# Supplementary material for: Validation of a Genotype-Independent Hepatitis C Virus Near-Whole Genome Sequencing Assay
Source: Viruses. 2021 Aug 30;13(9):1721. doi: 10.3390/v13091721 (PMC8473162; doi:10.3390/v13091721)
Supplement: Supplementary file 1 [file viruses-13-01721-s001.zip]

Archive with 2 entries (2 files):
- HCV WG Manuscript_Supplemental Materials - Laboratory Protocol_v1.pdf
- HCV WG Manuscript_v7_MDPPI_Viruses_Suppl_FigsTable.pdf
